# Supplementary material for: Linkers of Cell Polarity and Cell Cycle Regulation in the Fission Yeast Protein Interaction Network
Source: PLoS Comput Biol. 2012 Oct 18;8(10):e1002732. doi: 10.1371/journal.pcbi.1002732 (PMC3475659; doi:10.1371/journal.pcbi.1002732)
Supplement: Table S3 — Analysis of the core fission yeast network. See detailed description under Table S4. (XLS) [file pcbi.1002732.s009.xls]

## Sheet: Sheet1
Common name	Systematic name	Description	PubMed	Lethality	GO categories	Linkerity			Polarity			Cytokinesis			Cell cycle			Core					Number of Interactions with proteins in GO category
			count	Essential - Viable	Cell Cycle, Polarity,	Polarity	Cytokinesis	Cell Cycle	BC		Degree	BC		Degree	BC		Degree	BC				Degree
					CYtokinesis				score	rank		score	rank		score	rank		score	rank P	rank CY	rank CC		Cell cycle	Cytokinesis	Polarity
ace2	SPAC6G10.12c	transcription factor Ace2	17	V	CY		0.937198					0	97	2				0		103.5		2	0	2	0
acp1	SPAC12B10.07	F-actin capping protein alpha subunit	3	V	CY, P	1.00685	0.870968		0	73.5	2	0.000462095	81	6				3.93128e-05	73	93		6	1	6	2
acp2	SPAC631.01c	F-actin capping protein beta subunit	2	V	CY		0.866667					0.00081087	78	7				6.21948e-05		90		7	1	7	4
act1	SPBC32H8.12c	actin Act1	21	E	CY, P	2.5	1		0.133162	5	9	0.133788	1	17				0.0609854	2	1		24	7	17	9
adf1	SPAC20G4.06c	actin depolymerizing factor, cofilin	5	E	CY		0.636364					0.0242495	35	8				0.0025273		55		9	1	8	4
agn1	SPAC14C4.09	glucan endo-1,3-alpha-glucosidase Agn1	7	V	CY		1.625					0.0729007	13	5				0.0196097		8		5	0	5	1
ain1	SPAC15A10.08	alpha-actinin	2	V	CY		0.792683					0.00466522	65	5				0.00023401		82		5	0	5	2
alp1	SPBC11C11.04c	tubulin specific chaperone cofactor D, Alp1	11	E	P	0.96875			0.0249275	31	3							0.00474559	32			4	2	0	3
alp13	SPAC23H4.12	MRG family Clr6 histone deacetylase complex subunit Alp13	3	V	P	2.45455			0.00261473	54	2							0.00946592	22			3	2	1	2
alp14	SPCC895.07	TOG ortholog Alp14	11	V	CC, P	1.32143		1.02857	0.0464986	18.5	4				0.0164084	36	19	0.0153257	14		35	25	19	4	4
alp31	SPAC8E11.07c	tubulin specific chaperone cofactor A, Alp31	1	V	P	0.907407			0	73.5	1							0	81			1	0	0	1
alp4	SPBC365.15	gamma tubulin complex Spc97/GCP2 subunit Alp4	10	E	CC, CY, P		1.09231	0.867816				0.00328844	71	2	0.00201593	151	4	0.00110318		65	174	6	4	2	2
alp41	SPAC22F3.05c	ADP-ribosylation factor Alp41	1	E	P	0.907407			0	73.5	1							0	81			1	0	0	1
alp6	SPBC428.20c	gamma tubulin complex Spc98/GCP3 subunit Alp6	5	E	CC, P			0.804878							0.00298311	132	5	0.0013126			164	6	5	3	2
alp7	SPAC890.02c	centrosomal transforming acidic coiled-coil	10	V	P	1.47			0	73.5	2							0.00126513	50			18	15	4	2
amo1	SPBC15D4.10c	nuclear rim protein Amo1	1	V	P													0				9	9	0	0
apc10	SPBC1A4.01	anaphase-promoting complex subunit Apc10	6	E	CC			0.892562							0.00472143	108	24	0.00326626			121	24	24	1	1
apc11	SPAC343.03	anaphase-promoting complex subunit Apc11	2	E	CC			0.970238							0.00150759	163	20	0.00122319			168	20	20	1	0
apc13	SPBC28E12.01c	anaphase-promoting complex subunit Apc13	1	E	CC			1							0	288	12	0			288	12	12	1	0
apc14	SPAC27D7.05c	anaphase-promoting complex subunit Apc14	1	V	CC			1							0	288	12	0			288	12	12	1	0
apc15	SPBC83.04	anaphase-promoting complex subunit Apc15	0	V	CC			1							0	288	12	0			288	12	12	1	0
apc2	SPBP23A10.04	anaphase-promoting complex cullin family subunit Apc2	2	E	CC			0.970238							0.00150759	163	20	0.00122319			168	20	20	1	0
apc5	SPAC959.09c	anaphase-promoting complex subunit Apc5	2	E	CC			0.970238							0.00150759	163	20	0.00122319			168	20	20	1	0
apl2	SPBC947.02	AP-1 adaptor complex subunit beta subunit Apl2	1	V	CC			1.06452							0.000131309	231	2	0.000238636			217	3	2	2	1
apm1	SPBP16F5.07	AP-1 adaptor complex mu subunit Apm1	6	V	CC, CY		1.29333	0.50495				0	97	1	0.00546004	102	2	0.000429276		75	202	2	2	1	1
arc1	SPBC14C8.06	ARP2/3 actin-organizing complex subunit Sop2	2	E	CY		0.769231					0.00666152	60	3				0.000271346		78		3	1	3	2
ark1	SPCC320.13c	aurora-B kinase Ark1	17	E	CC, CY		1.13333	1.01429				0.0262107	34	5	0.00856257	71	15	0.00795055		30	70	20	15	5	3
arp3	SPAC630.03	actin-like protein Arp3	17	E	CY, P	0.604167	1.1		0.025352	29	3	0.00450574	66	3				0.00170399	48	60		4	0	3	3
ase1	SPAPB1A10.09	antiparallel microtubule cross-linking factor Ase1	17	V	CC, CY		0.804878	1.76667				0.0265145	33	3	0.00155006	159	5	0.00516697		41	90	8	5	3	4
asp1	SPCC1672.06c	inositol hexakisphosphate kinase/inositol pyrophosphate synthase	6	V	P	0.233333			0.095493	7	6							0.00640538	30			8	4	4	6
atb2	SPBC800.05c	tubulin alpha 2	8	V	P	0.65			0.0623866	13	8							0.0100833	20			14	7	4	8
atf1	SPBC29B5.01	transcription factor, Atf-CREB family Atf1	102	V	CC			1.90625							0.0111968	61	6	0.0164318			32	8	6	1	3
atf21	SPBC2F12.09c	transcription factor, Atf-CREB family Atf21	4	V	CC			1							0	288	2	0			288	2	2	0	1
atf31	SPAC22F3.02	transcription factor Atf31	2	V	CC			1							0	288	1	0			288	1	1	0	0
bgs1	SPBC19G7.05c	1,3-beta-glucan synthase catalytic subunit Bgs1	20	E	CC, CY		4	3.75				0.0769058	12	13	0.0198016	30	16	0.0412537		3	8	22	16	13	6
bgs3	SPAC19B12.03	1,3-beta-glucan synthase subunit Bgs3	1	E	P	0.907407			0	73.5	1							0	81			2	1	1	1
bgs4	SPCC1840.02c	1,3-beta-glucan synthase subunit Bgs4	5	V	CY, P	0.268116			0.0464986	18.5	2							0.000158731	69			2	0	0	2
bir1	SPCC962.02c	survivin, Bir1	14	E	CC, CY		1.1746	1.1462				0.00268011	74	4	0.000602232	196	13	0.00120513		63	171	18	13	4	3
blt1	SPBC1A4.05	Blt1	0	V	CC			1							0	288	3	0			288	4	3	2	2
bub1	SPCC1322.12c	serine/threonine protein kinase Bub1	42	V	CC			0.956522							0.0133374	44	19	0.0127275			46	25	19	7	5
bub3	SPAC23H3.08c	mitotic spindle checkpoint protein Bub3	11	V	CC			1.68							0.00310367	126	22	0.00722826			75	28	22	4	6
bud6	SPAC15A10.16	actin interacting protein 3 homolog Bud6	11	V	P	0.907407			0	73.5	2							0	81			2	1	1	2
byr1	SPAC1D4.13	MAP kinase kinase Byr1	29	V	CC			0.57931							0.00704534	84	4	0.00204731			145	5	4	3	2
byr2	SPBC1D7.05	MAP kinase kinase kinase Byr2	44	V	CC			0.794521							0.00406743	116	8	0.00204681			146	9	8	5	5
byr4	SPAC222.10c	two-component GAP Byr4	15	E	CC, CY		0.333333	1				0.0518701	19	11	0.0026789	141	11	0.00221615		57	141	11	11	11	1
cam1	SPAC3A12.14	calmodulin Cam1	7	E	CC			1.8							0	288	1	0.00144917			160	4	1	3	2
cap1	SPCC306.09c	adenylyl cyclase-associated protein Cap1	57	V	P	1.14844			0	73.5	1							0.00033685	64			3	1	2	1
cdc1	SPAC27E2.05	DNA polymerase delta small subunit Cdc1	18	E	CC			2.11111							0.00424094	114	13	0.0112377			54	14	13	1	1
cdc10	SPBC336.12c	MBF transcription factor complex subunit Cdc10	117	E	CC			3.72222							0.0095268	67	16	0.0287855			18	20	16	1	5
cdc11	SPCC1739.11c	SIN component scaffold protein, centriolin ortholog Cdc11	47	E	CC, CY		2	1.85714				0.101073	4	24	0.0416557	13	25	0.0415295		2	7	30	25	24	5
cdc12	SPAC1F5.04c	formin Cdc12	37	E	CY, P	0.770492	0.72973		0.0071064	47	2	0.0105491	54	6				0.000464339	61	74		6	1	6	2
cdc13	SPBC582.03	G2/M B-type cyclin Cdc13	103	E	CC			2.5							0.0386441	15	36	0.0459004			6	37	36	5	3
cdc14	SPBC24C6.07	SIN component Cdc14	48	E	CC, CY		0.571429	1.07407				0.0487469	20	16	0.00677297	87	14	0.00647446		35	81	16	14	16	6
cdc15	SPAC20G8.05c	extended Fer/CIP4	44	E	CC, CY, P	2.47826	0.56	2.84127	0.00145658	57	3	0.0659166	14	13	0.00102806	179	8	0.00923532	23	25	63	14	8	13	3
cdc16	SPAC6F6.08c	two-component GAP Cdc16	33	E	CC, CY		1.86667	1.59459				0.0346044	28	17	0.01155	59	17	0.0149129		15	37	21	17	17	6
cdc17	SPAC20G8.01	ATP-dependent DNA ligase Cdc17	16	E	CC			0.939394							0.000884923	186	9	0.000537117			198	9	9	0	0
cdc18	SPBC14C8.07c	MCM loader	75	E	CC			0.711538							0.0163315	37	22	0.0113669			52	22	22	1	0
cdc2	SPBC11B10.09	cyclin-dependent protein kinase Cdk1/Cdc2	554	E	CC			0.666667							0.127805	2	58	0.098212			3	59	58	10	8
cdc20	SPBC25H2.13c	DNA polymerase epsilon catalytic subunit Pol2	33	E	CC			0.821053							0.00751075	78	23	0.0049042			95	23	23	0	0
cdc21	SPCC16A11.17	MCM complex subunit Cdc21	50	E	CC			0.846154							0.00652735	88	25	0.00462866			104	25	25	0	0
cdc22	SPAC1F7.05	ribonucleoside reductase large subunit Cdc22	27	E	CC			0.906667							0.00292499	136	14	0.0018203			150	14	14	0	0
cdc23	SPBC1347.10	MCM-associated protein Mcm10	14	E	CC			0.960674							0.00123804	171	15	0.00100666			178	15	15	0	0
cdc24	SPAC8F11.07c	DNA replication protein Cdc24	16	E	CC			1.49123							0.00694536	85	11	0.00976592			57	12	11	0	1
cdc25	SPAC24H6.05	M phase inducer phosphatase Cdc25	257	E	CC			1							0.212112	1	49	0.194637			1	54	49	9	11
cdc27	SPBC1734.02c	DNA polymerase delta subunit Cdc27	30	E	CC			0.827957							0.00769472	77	17	0.00510677			93	17	17	0	0
cdc3	SPAC4A8.15c	profilin	32	E	CY		0.25					0.0970523	5	8				0.012129		20		11	3	8	6
cdc31	SPCC1682.04	centrin	2	E	CC			0.931034							0.00628931	94.5	2	0.0046729			101.5	2	2	0	0
cdc37	SPBC9B6.10	Hsp90 co-chaperone Cdc37	7	E	CC			0.94086							0.00116508	175	4	0.000761841			186	4	4	1	2
cdc4	SPAP8A3.08	myosin II light chain	36	E	CY		0.230769					0.0961113	6	11				0.00875224		26		11	1	11	2
cdc42	SPAC110.03	Rho family GTPase Cdc42	69	E	CY, P	0.166667	0.333333		0.186806	1	16	0.128027	2	13				0.0259135	6	6		20	4	13	16
cdc48	SPAC1565.08	AAA family ATPase Cdc48	9	E	CC, P			0.894444							0.00153606	161	3	0.000984565			180	3	3	0	0
cdc5	SPAC644.12	cell division control protein, splicing factor Cdc5	32	E	CC			0.931034							0.00628931	94.5	2	0.0046729			101.5	2	2	0	0
cdc6	SPBC336.04	DNA polymerase delta catalytic subunit Cdc6	70	E	CC			0.901408							0.0101632	64	21	0.0077599			71	21	21	0	0
cdc7	SPBC21.06c	serine/threonine protein kinase Cdc7	89	E	CC, CY		2.23077	1.13889				0.0335148	29	17	0.0139614	41	17	0.0152475		13	36	21	17	17	5
cdc8	SPAC27F1.02c	tropomyosin	25	E	CY		1.08929					0.00602663	61	7				0.00230921		56		9	3	7	5
cdr1	SPAC644.06c	NIM1 family serine/threonine protein kinase Cdr1/Nim1	44	V	CC, P	2.53448		0.886076	0	73.5	1				0.0089627	70	13	0.00665641	29		79	14	13	3	1
cdr2	SPAC57A10.02	serine/threonine protein kinase Cdr2	17	V	CC, CY		1.90196	0.95122				0	97	1	0.00400591	117	10	0.0032294		51	123	11	10	1	2
cds1	SPCC18B5.11c	replication checkpoint kinase Cds1	124	V	CC			0.636364							0.0533543	7	31	0.0373111			11	31	31	2	1
cdt1	SPBC428.18	replication licensing factor Cdt1	25	E	CC			0.992063							6.20003e-06	250	2	1.34862e-05			252	2	2	0	0
cdt2	SPAC17H9.19c	WD repeat protein Cdt2	6	V	CC			0.923567							0.00221178	145	9	0.0014883			157	9	9	0	0
cek1	SPCC1450.11c	serine/threonine protein kinase Cek1	3	V	CC, P			0.933036							0.000330471	209	2	0.000181502			224	2	2	0	0
cgs1	SPAC8C9.03	cAMP-dependent protein kinase regulatory subunit Cgs1	9	V	CC			0.830986							0.00387473	118	7	0.00216888			142	8	7	0	1
chk1	SPCC1259.13	Chk1 protein kinase	143	V	CC			0.6							0.057558	6	41	0.0386692			10	41	41	1	3
chr4	SPBC1289.01c	1,3-beta-glucan synthase regulatory factor Chf3/Chr4	2	V	CY		0.937198					0	97	1				0		103.5		1	1	1	0
chs2	SPBC1709.01	chitin synthase homolog Chs2	6	V	CY		0.937198					0	97	1				0		103.5		1	0	1	0
cid1	SPAC19D5.03	poly	11	V	CC			1							0	288	2	0			288	2	2	0	0
cid12	SPCC663.12	poly	5	V	CC			1.17801							0.000158212	225	2	0.000631952			191	3	2	0	1
cid13	SPAC821.04c	poly	4	V	CC			1							0	288	1	0			288	1	1	0	0
cig1	SPCC4E9.02	cyclin Cig1	15	V	CC			0.945355							0.00121211	173	11	0.000787178			183	11	11	0	0
cig2	SPAPB2B4.03	G1/S-specific B-type cyclin Cig2	33	V	CC			0.766667							0.0249035	23	30	0.0173799			30	30	30	1	1
cka1	SPAC23C11.11	serine/threonine protein kinase Cka1	6	E	P													6.43125e-05				3	3	0	0
clp1	SPAC1782.09c	Cdc14-related protein phosphatase Clp1/Flp1	27	V	CC, CY		1.4	0.470588				0.0933438	7	18	0.0448666	8	23	0.0303171		5	17	25	23	18	2
cmk2	SPAC23A1.06c	MAPK-activated protein kinase Cmk2	3	V	CC, P	1.12245		1.29677	0.0020895	55	3				0.0004343	201	6	0.00164652	49		155	7	6	0	3
crb2	SPBC342.05	DNA repair protein Rad9 homolog, Rhp9	43	V	CC			0.829787							0.0154468	39	20	0.0126057			47	20	20	0	1
csk1	SPAC1D4.06c	cyclin-dependent kinase activating kinase Csk1	10	V	CC			0.958904							0.000313312	210	3	0.000234369			219	3	3	0	0
csn1	SPBC215.03c	COP9/signalosome complex subunit Csn1	5	V	CC			0.933673							0.000937821	183	5	0.000565275			196	5	5	0	0
cts1	SPAC10F6.03c	CTP synthase Cts1	3	E	CC			1.17073							0	288	1	3.66348e-05			246	2	1	1	0
cul1	SPAC17G6.12	cullin 1	13	E	CC			0.909722							0.00300127	131	8	0.00212069			144	8	8	1	1
cul3	SPAC24H6.03	cullin 3	5	V	CC			0.954955							0.000310224	212	4	0.000200628			222	4	4	0	0
cut1	SPCC5E4.04	separase/separin	29	E	CC			0.875							0.0386672	14	23	0.0307702			16	24	23	2	5
cut12	SPBC649.05	spindle pole body protein Cut12	14	E	CC			0.85906							0.00307996	128	7	0.00187437			149	8	7	3	2
cut15	SPCC962.03c	karyopherin Cut15	4	E	CC			1							0	288	1	0			288	1	1	0	0
cut2	SPBC14C8.01c	securin, sister chromatid separation inhibitor	38	E	CC			0.868852							0.00491334	106	10	0.00323537			122	11	10	0	2
cut20	SPAC19G12.01c	anaphase-promoting complex subunit Apc4	5	E	CC			0.692308							0.0435466	9	26	0.034046			13	26	26	2	1
cut23	SPAC6F12.14	anaphase-promoting complex subunit Apc8	4	E	CC			0.852174							0.00618699	98	23	0.00401523			115	23	23	2	0
cut4	SPBC106.09	anaphase-promoting complex subunit Apc1	8	E	CC			1							0.0228549	27	24	0.017691			27	24	24	1	0
cut6	SPAC56E4.04c	acetyl-CoA/biotin carboxylase	3	E	CC													0				1	0	0	1
cut8	SPAC17C9.13c	tethering factor for nuclear proteasome Cut8	10	E	CC			0.625							0.0235632	25	11	0.0143721			40	11	11	0	1
cut9	SPAC6F12.15c	anaphase-promoting complex subunit Cut9	20	E	CC			0.857143							0.0416796	12	30	0.032897			14	31	30	1	1
cwg2	SPAC2E1P5.04c	geranylgeranyltransferase I beta subunit Cwg2	4	E	P	0.907407			0	73.5	1							0	81			1	0	1	1
dam1	SPAC589.08c	DASH complex subunit Dam1	16	V	CC			1							0	288	12	0			288	16	12	4	3
ddb1	SPAC17H9.10c	damaged DNA binding protein Ddb1	12	V	CC			0.767442							0.0193383	33	14	0.0132663			43	14	14	0	0
dfp1	SPCC550.13	Hsk1-Dfp1 kinase complex regulatory subunit Dfp1	17	E	CC			0.97166							5.28756e-05	240	7	3.36208e-05			247	7	7	0	0
dim1	SPCC16A11.05c	U4/U6 x U5 tri-snRNP complex subunit Dim1	7	E	CC			1							0	288	2	0			288	2	2	1	0
dis2	SPBC776.02c	serine/threonine protein phosphatase PP1	31	V	CC			0.75							0.0117035	57	9	0.00722798			76	9	9	0	0
dis3	SPBC26H8.10	3'-5' exoribonuclease subunit Dis3	19	E	CC			0.689189							0.0125609	51	8	0.00740255			74	8	8	0	2
dma1	SPAC17G8.10c	mitotic spindle checkpoint protein Dma1	11	V	CC, CY		1.15789	0.940476				0.0184719	44	8	0.0073586	79	9	0.0052929		38	84	9	9	8	0
dnt1	SPBC25D12.02c	nucleolar protein Dnt1	1	V	CC, CY		0.897727	1.04202				0.000664108	79	4	1.19362e-05	248	3	7.93539e-05		88	238	4	3	4	1
drc1	SPAC6B12.11	DNA replication checkpoint protein Drc1	11	E	CC			0.972441							1.77745e-05	247	2	9.7213e-06			254	2	2	0	0
dsk1	SPBC530.14c	SR protein-specific kinase Dsk1	9	V	CC													0.0046729				2	0	1	2
dss1	SPAC3G6.02	mRNA export protein Dss1	7	V	CC			0.666667							0.0422394	10	22	0.0322998			15	23	22	0	1
ecm29	SPAC1782.01	proteasome component Ecm29	0	V	CC			1							0	288	4	0			288	4	4	0	0
efc25	SPBC336.03	Ras1 guanyl-nucleotide exchange factor Efc25	2	V	P	0.907407			0	73.5	1							0	81			1	1	1	1
eme1	SPAPB1E7.06c	Holliday junction resolvase subunit Eme1	32	V	CC			0.968							3.93551e-05	242	3	2.23624e-05			250	3	3	0	0
end4	SPAC688.11	Huntingtin-interacting protein homolog	6	E	CC, P	0.45098		1.69412	0.0425083	23	5				0	288	1	0.00121819	51		170	5	1	4	5
eng1	SPAC821.09	endo-1,3-beta-glucanase Eng1	8	V	CY		0.529412					0.0524248	18	5				0.00654825		34		5	0	5	1
eso1	SPBC16A3.11	sister chromatid cohesion protein/DNA polymerase eta Eso1	4	E	CC			0.955556							0.00302802	129	9	0.00260844			135	9	9	0	0
etd1	SPAC1006.08	ethanol-hypersensitive mutant protein Etd1	3	E	CC, CY		0.865169	1.01667				0.00107314	77	5	3.11928e-05	244	5	6.55771e-05		89	240	5	5	5	3
exg2	SPAC12B10.11	glucan glucosidase Exg2, unknown specificity	1	V	P	0.804878			0.0235294	33	2							0.00318094	41			3	1	2	2
exo70	SPBC106.20	exocyst complex subunit Exo70	2	V	CY		1.70833					0.0210291	41	8				0.00951394		24		9	0	8	4
fcp1	SPAC19B12.05c	CTD phosphatase Fcp1	8	E	CC, CY		1.22785	1.05213				0	97	1	0.000168513	222	4	0.000270057		79	211	5	4	1	0
fim1	SPBC1778.06c	fimbrin	3	V	CY, P	0.759259	0.925373		0.0119673	41	4	0.00601156	62	9				0.00088892	54	67		10	3	9	4
fin1	SPAC19E9.02	serine/threonine protein kinase, NIMA related Fin1	6	V	CC, CY		2.1087	0.759259				0	97	1	0.0072123	82	9	0.00455577		46	108	9	9	1	1
for3	SPCC895.05	formin For3	23	V	P	7			0.0228055	35	7							0.029157	5			11	3	8	7
gad8	SPCC24B10.07	AGC family protein kinase Gad8	4	V	CC, P			1.05233							0.000985115	181	3	0.00119456			172	3	3	0	0
gcn2	SPBC36B7.09	eIF2 alpha kinase Gcn2	10	E	CC			1							0	288	1	0			288	1	1	0	0
gef1	SPAC24H6.09	RhoGEF Gef1	4	V	CY, P	0.684211	0.661972		0.0150861	39	4	0.0178531	47	5				0.000672289	57	71		5	3	5	4
gfh1	SPBC211.06	gamma tubulin complex subunit Gfh1	2	V	CC, P			1							0	288	3	0			288	4	3	2	2
git7	SPBC36.12c	SGT1-like protein Git7	4	E	CY													6.54497e-05				2	2	1	0
gsk3	SPAC1687.15	serine/threonine protein kinase Gsk3	29	V	CC, CY, P	1.02083	1.06593	0.97541	0	73.5	1	0	97	1	6.32145e-05	238	2	4.26146e-05	72	91	244	2	2	1	1
gtb1	SPBC32F12.04	gamma-tubulin	3	E	CY		1.56757					0.00707705	58	3				0.00620142		37		13	9	3	5
gyp10	SPBC651.03c	GTPase activating protein Gyp10	0	V	CY		0.842105					0.000464276	80	2				3.01913e-05		95		2	0	2	0
hal4	SPAC29A4.16	halotolerence protein 4	2	V	P	0.907407			0	73.5	2							0	81			2	2	0	2
hcn1	SPAC23C11.12	anaphase-promoting complex subunit Hcn1	6	E	CC, CY			1							0	288	12	0			288	12	12	0	0
hhp1	SPBC3H7.15	serine/threonine protein kinase Hhp1	7	V	P													0				1	1	0	0
hip1	SPBC31F10.13c	hira protein, histone chaperone Hip1	12	V	CC			0.944444							0.00183394	153	3	0.00139663			162	3	3	0	0
hip3	SPBC31F10.14c	HIRA interacting protein Hip3	4	V	CC			1							0	288	2	0			288	2	2	0	0
hob1	SPBC21D10.12	BAR adaptor protein Hob1	4	V	CC, P	1.33333		0.960784	0.0410081	24	4				0.0126628	49	3	0.0116173	18		51	6	3	3	4
hob3	SPBC725.09c	BAR adaptor protein Hob3	3	V	CY		0.425926					0.0444919	23	5				0.00265931		54		6	3	5	6
hsk1	SPBC776.12c	Dbf4	29	E	CC			0.835052							0.00722247	81	21	0.0048513			97	21	21	0	0
hsp9	SPAP8A3.04c	heat shock protein Hsp9	10	V	CY		0.937198					0	97	1				0		103.5		1	0	1	0
hus1	SPAC20G4.04c	checkpoint clamp complex protein Hus1	81	V	CC			0.927083							0.00103044	178	11	0.000617936			192	11	11	0	0
hus5	SPAC30D11.13	SUMO conjugating enzyme Hus5	21	V	CC			0.979695							0.000699028	193	4	0.000548527			197	4	4	0	1
imp1	SPBC1604.08c	importin alpha	3	V	CC			0.931034							0.00628931	94.5	9	0.0046729			101.5	10	9	0	1
imp2	SPBC11C11.02	contractile ring protein Imp2	2	V	CY		0.86747					0.00325307	72	4				0.000232763		83		4	2	4	1
its3	SPAC19G12.14	1-phosphatidylinositol-4-phosphate 5-kinase Its3	3	E	CC, CY		0.581395	2.48936				0.0381447	25	3	0.000100936	234	2	0.00492017		43	94	6	2	3	4
kap113	SPCC1322.06	karyopherin Kap113	1	V	CC			1							0	288	8	0			288	9	8	0	1
kin1	SPBC4F6.06	microtubule affinity-regulating kinase Kin1	7	V	CY, P	0.611111	1.38		0.0441323	22	7	0.0038162	69	4				0.00360792	36	50		8	4	4	7
klp2	SPAC664.10	kinesin-like protein Klp2	16	V	P	1.3125			0	73.5	2							0.000694292	56			17	14	5	2
klp5	SPBC2F12.13	kinesin-like protein Klp5	15	V	CY		2.14286					0.0319304	30	8				0.01523		14		23	18	8	8
klp6	SPBC1685.15c	kinesin-like protein Klp6	14	V	CY		2.05556					0.0227974	37	7				0.0134583		18		22	17	7	7
kpa1	SPCC553.07c	DinB translesion DNA repair polymerase, pol kappa	0	V	CC			0.967871							4.19883e-05	241	3	2.49841e-05			249	3	3	0	0
liz1	SPBC2G2.01c	pantothenate transporter Liz1	2	V	CC			0.969163							0.00017373	220	2	0.000131145			227	2	2	0	1
lkh1	SPAC1D4.11c	dual specificity protein kinase Lkh1	7	V	CY, P													0				1	1	0	0
lsc1	SPBC530.13	Lsk1 associated cyclin	0	V	CC, CY		0.937198	1				0	97	1	0	288	1	0		103.5	288	1	1	1	1
lsd1	SPBC146.09c	histone demethylase SWIRM1	12	V	CC			0.919192							0.0063044	91	3	0.00468122			99	3	3	0	0
lsd2	SPAC23E2.02	histone demethylase SWIRM2	1	E	CC			1							0	288	1	0			288	1	1	0	0
lsk1	SPAC2F3.15	P-TEFb-associated cyclin-dependent protein kinase Lsk1	5	V	CC, CY, P		1.07143	0.934783				0.018391	45	6	0.00682768	86	7	0.00511263		42	92	7	7	6	0
mad1	SPBC3D6.04c	mitotic spindle checkpoint protein Mad1	16	V	CC			1.06897							0.00338829	124	22	0.00360011			116	27	22	4	4
mad2	SPBC20F10.06	spindle checkpoint protein Mad2	60	V	CC			1.25							0.0753875	5	42	0.076949			4	51	42	8	10
mad3	SPCC1795.01c	mitotic spindle checkpoint protein Mad3	15	V	CC			1.14414							0.00310367	127	22	0.0044038			111	27	22	5	4
mak1	SPAC1834.08	histidine kinase Mak1	4	V	CC			1							0	288	1	0			288	1	1	0	0
mak2	SPAC27E2.09	histidine kinase Mak2	7	V	CC			1							0	288	1	0			288	1	1	0	0
mak3	SPCC74.06	histidine kinase Mak3	6	V	CC			1							0	288	1	0			288	1	1	0	0
mal3	SPAC18G6.15	EB1 family Mal3	24	V	CC, P	1.52941		2.46	0.0324884	26	7				0.00367744	123	9	0.0117177	17		50	16	9	2	7
mbx1	SPBC19G7.06	MADS-box transcription factor Mbx1	2	V	CC, CY		0.6625	1.01878				0.0127854	53	3	0.000209496	217	3	0.000262419		80	213	4	3	3	0
mcl1	SPAPB1E7.02c	DNA polymerase alpha accessory factor Mcl1	5	V	CC			0.85034							0.00310496	125	9	0.00203042			147	9	9	0	0
mcm2	SPBC4.04c	MCM complex subunit Mcm2	64	E	CC			1.19403							0.0072359	80	25	0.00861331			67	26	25	0	1
mcm6	SPBC211.04c	MCM complex subunit Mcm6	33	E	CC			0.925676							0.00292188	137	16	0.00195285			148	16	16	0	1
mcs2	SPBP16F5.02	TFIIH complex cyclin Mcs2	11	E	CC			0.902778							0.0100373	65	14	0.00773133			72	15	14	3	0
mcs4	SPBC887.10	response regulator Mcs4	18	V	CC			0.889706							0.00380702	121	7	0.00260661			136	7	7	0	4
mcs6	SPBC19F8.07	cyclin-dependent protein kinase/CDK-activating kinase Mcs6	21	E	CC			1.03774							0.0124625	55	14	0.0112405			53	16	14	3	0
med8	SPBC21.04	mediator complex subunit Med8	9	E	CY		1.22727					0.03603	27	3				0.0107917		22		6	2	3	2
mei2	SPAC27D7.03c	RNA-binding protein involved in meiosis Mei2	54	V	CC			1.17553							0.000169265	221	3	0.00073227			188	4	3	1	1
mek1	SPAC14C4.03	Cds1/Rad53/Chk2 family protein kinase Mek1	22	V	CC			0.915385							0.00382814	119	5	0.00290307			130	5	5	0	0
mid1	SPCC4B3.15	medial ring protein Mid1	41	V	CY		0.455882					0.0309672	31	4				0.00086611		68		7	6	4	2
mid2	SPAPYUG7.03c	medial ring protein Mid2	7	V	CY		0.937198					0	97	2				0		103.5		2	0	2	0
mik1	SPBC660.14	mitotic inhibitor kinase Mik1	45	V	CC			0.985981							0.000311304	211	6	0.000261934			214	6	6	0	2
mis16	SPCC1672.10	kinetochore protein Mis16	5	E	CC			1.04294							0.00125974	170	13	0.00133794			163	18	13	6	3
mis3	SPBC25B2.05	rRNA processing protein Mis3	0	E	CC			0.875							0.0264946	21	8	0.0189641			24	8	8	0	1
mis4	SPAC31A2.05c	adherin, cohesin loading factor Mis4	14	E	CC			0.951807							0.00167497	158	5	0.00123788			166	5	5	0	0
mkh1	SPAC1F3.02c	MEK kinase	6	V	CY, P	0.470588	1.02041		0.051141	16	8	0.0172207	50	4				0.00407027	34	49		9	5	4	8
mnn9	SPAC4F10.10c	mannosyltransferase complex subunit, Anp family Mnn9	2	E	CC			1							0	288	1	0			288	1	1	0	1
mob1	SPBC428.13c	Sid2-Mob1 kinase complex regulatory subunit Mob1	8	E	CC, CY		0.787879	1.06215				0.0129798	52	12	0.000868893	188	11	0.00103348		66	177	12	11	12	4
mob2	SPCC970.04c	protein kinase activator Mob2	3	E	CC, P	1.23077		1.16667	0.00672102	48	3				0.00272644	140	4	0.00340672	39		120	6	4	6	3
mod5	SPBC530.04	Tea1 anchoring protein Mod5	7	V	P	1.11364			0	73.5	2							0.000263836	66			3	1	3	2
mor2	SPBP19A11.04c	morphogenesis protein Mor2	3	E	CC, CY, P	1.125	1.86538	1.496	0.00855409	45	3	0	97	1	0.000884169	187	2	0.0031885	40	52	125	3	2	1	3
mph1	SPBC106.01	dual specificity protein kinase Mph1	5	V	CC			1.16883							0.00100118	180	5	0.00166823			154	7	5	1	2
mpr1	SPBC725.02	histidine-containing response regulator phosphotransferase Mpr1	16	V	CC			0.853659							0.0188084	35	5	0.0139859			41	5	5	0	0
mrc1	SPAC694.06c	mediator of replication checkpoint 1	22	V	CC			0.966019							0.000448859	199	8	0.000320826			206	8	8	0	0
msh2	SPBC19G7.01c	MutS protein homolog 2	19	V	CC			0.951923							0.000468811	198	5	0.000285782			208	5	5	0	0
mst2	SPAC17G8.13c	histone acetyltransferase Mst2	4	V	CC			0.972332							1.91826e-05	246	2	1.05283e-05			253	2	2	0	0
mto2	SPBC902.06	MT organizer Mto2	3	V	CY		0.69863					0.0140596	51	2				0.000471401		73		3	2	2	2
mts4	SPBP19A11.03c	19S proteasome regulatory subunit Mts4	8	E	CC			0.820225							0.00786788	73	19	0.00519712			89	19	19	0	1
mug27	SPCC417.06c	meiosis specific protein kinase Mug27/Slk1	5	V	CC, CY		0.937198	1				0	97	1	0	288	1	0		103.5	288	1	1	1	0
mus81	SPCC4G3.05c	Holliday junction resolvase subunit Mus81	48	V	CC			0.883978							0.00154791	160	9	0.000935122			181	9	9	0	0
myh1	SPAC26A3.02	adenine DNA glycosylase Myh1	10	V	CC			0.980545							3.52713e-06	252	4	1.94552e-06			257	4	4	0	0
myo1	SPBC146.13c	myosin type I	13	V	CY, P	0.836364	0.811594		0.00838458	46	3	0.00921094	56	3				0.000785072	55	69		4	3	3	3
myo2	SPCC645.05c	myosin II heavy chain	62	E	CY		0.6875					0.0456797	22	16				0.00768508		32		17	8	16	2
myo52	SPCC1919.10c	myosin type V	10	V	CY, P	1.75	1.67241		0	73.5	1	0	97	2				0.00217549	42	58		4	1	2	1
myp2	SPAC4A8.05c	myosin II heavy chain Myo3	17	V	CY		0.677419					0.0468494	21	10				0.0078191		31		10	4	10	2
nak1	SPBC17F3.02	PAK-related kinase Nak1	8	E	CY, P	0.753846	1.25974		0.00670279	49	3	0	97	1				0.000322388	65	77		3	2	1	3
nbs1	SPBC6B1.09c	Mre11 complex subunit Nbs1	34	V	CC			0.926316							0.00104239	176	7	0.000642214			190	7	7	0	0
nda3	SPBC26H8.07c	tubulin beta Nda3	20	E	P	2.25			0.0938589	9	7							0.0307825	4			13	9	3	7
ned8	SPBC12D12.08c	ubiquitin-like protein modifier Ned8	18	E	CC			0.917098							0.00103167	177	6	0.000612687			193	6	6	1	0
nep1	SPBC17D11.01	NEDD8 protease Nep1	1	V	CC			0.919643							0.00544717	103	6	0.00431512			112	6	6	0	0
nif1	SPBC23G7.04c	SEL1 repeat protein Nif1	3	V	CC			1							0	288	1	0			288	1	1	0	1
nrf1	SPBC21B10.04c	GTPase regulator Nrf1	1	V	P	0.907407			0	73.5	2							0	81			2	1	2	2
nuc2	SPAC17C9.01c	anaphase-promoting complex subunit Apc3	23	E	CC			0.7875							0.0102104	63	24	0.00662479			80	24	24	2	0
nuf2	SPAC27F1.04c	spindle pole body protein Nuf2	10	E	CC			1							0	288	12	0			288	16	12	4	3
nup132	SPAC1805.04	nucleoporin Nup132	2	V	CC			1							0	288	8	0			288	9	8	0	1
nup186	SPCC290.03c	nucleoporin Nup186	0	E	CC			1							0	288	8	0			288	9	8	0	1
nup40	SPAC19E9.01c	nucleoporin Nup40	1	V	CC			1							0	288	8	0			288	9	8	0	1
nup44	SPBC19G7.15	nucleoporin Nup44	0	E	CC			1							0	288	8	0			288	9	8	0	1
nup61	SPCC18B5.07c	nucleoporin Nup61	1	V	CC			1							0	288	8	0			288	9	8	0	1
orb6	SPAC821.12	serine/threonine protein kinase Orb6	16	E	CC, CY, P	0.451613	0.65	1.2069	0.0607371	14	7	0.0361968	26	4	0.00521915	105	5	0.00522276	31	40	87	7	5	4	7
orc1	SPBC29A10.15	origin recognition complex subunit Orc1	26	E	CC			0.936709							0.00209059	148	17	0.00147272			158	17	17	0	1
paa1	SPAP8A3.09c	protein phosphatase regulatory subunit Paa1	1	E	CC, P	0.98		0.980469	0	73.5	1				5.6686e-06	251	3	3.12673e-06	75		256	3	3	3	1
pab1	SPAC227.07c	protein phosphatase regulatory subunit Pab1	5	V	CC, CY, P	1.12	2.31034	0.691176	0.0300337	28	3	0.00427431	67	8	0.0130229	47	11	0.00861133	25	29	68	11	11	8	3
pal1	SPCP1E11.04c	membrane associated protein Pal1	1	V	P	0.772727			0.0229598	34	3							0.00201416	44			3	3	1	3
pam1	SPAC22F8.06	20S proteasome component beta 6	0	E	CC			0.964029							0.00295608	134	17	0.00231525			139	17	17	0	0
par1	SPCC188.02	protein phosphatase regulatory subunit Par1	5	V	CC, CY		1.44681	0.908257				0.00389228	68	8	0.00610573	99	11	0.00450909		47	109	11	11	8	2
par2	SPAC6F12.12	protein phosphatase regulatory subunit Par2	3	V	CC, CY		0.97619	0.932127				0.000268467	82	3	0.000346711	206	5	0.000226055		84	221	5	5	3	2
pas1	SPAC19E9.03	cyclin Pas1	3	V	CC			1							0	288	1	0			288	1	1	0	0
pch1	SPBC32F12.06	P-TEFB associated cyclin, cyclin T Pch1	7	V	CC			0.933333							0.000960288	182	2	0.000578034			195	2	2	1	1
pck1	SPAC17G8.14c	protein kinase C	15	V	P	0.314286			0.0758055	11	9							0.0039172	35			9	1	4	9
pck2	SPBC12D12.04c	protein kinase C	27	V	P	0.811321			0.00989345	43	7							0.00102806	53			8	1	6	7
pcn1	SPBC16D10.09	PCNA	7	E	CC			0.935484							0.0116809	58	27	0.00931404			62	27	27	0	0
pcp1	SPAC6G9.06c	pericentrin Pcp1	7	E	CC			0.767123							0.0123537	56	7	0.00761741			73	8	7	3	4
pcu4	SPAC3A11.08	cullin 4	17	V	CC			0.979253							9.03943e-05	236	5	5.19407e-05			241	5	5	0	0
pef1	SPCC16C4.11	Pho85/PhoA-like cyclin-dependent kinase Pef1	1	V	CC			1							0	288	2	0			288	2	2	0	0
peg1	SPAC3G9.12	CLASP family microtubule-associated protein	2	E	CC			1.08108							0.000436651	200	5	0.00077294			185	7	5	3	5
pek1	SPBC543.07	MAP kinase kinase Pek1	8	V	CY, P	0.907407	0.937198		0	73.5	3	0	97	3				0	81	103.5		3	1	3	3
pfh1	SPBC887.14c	5' to 3' DNA helicase, involved in DNA recombination and repair Pif1	6	E	CC			1							0	288	3	0			288	3	3	0	0
pfs2	SPAC12G12.14c	WD repeat protein Pfs2	1	E	CC			0.987603							5.99319e-05	239	2	5.06673e-05			242	2	2	0	0
pic1	SPBC336.15	INCENP, Pic1	2	E	CY		0.76087					0.0036093	70	3				4.19842e-05		92		4	4	3	0
pim1	SPBC557.03c	Ran GDP/GTP exchange factor	24	E	CC			1.17293							0.00173538	156	6	0.00277827			133	8	6	3	2
pin1	SPCC16C4.03	peptidyl-prolyl cis-trans isomerase Pin1	7	V	CC			1							0	288	2	0			288	2	2	0	1
pka1	SPBC106.10	cAMP-dependent protein kinase catalytic subunit Pka1	32	V	P	1.63333			0	73.5	2							0.00189665	45			7	6	0	2
pkl1	SPAC3A11.14c	kinesin-like protein Pkl1	12	V	CC			0.99115							0.00445833	112	14	0.00420972			113	19	14	6	4
plo1	SPAC23C11.16	Polo kinase Plo1	40	E	CC, CY		2.18182	1.03571				0.0388566	24	9	0.0223328	29	14	0.0176277		11	28	15	14	9	3
pmh1	SPBC776.18c	transcription factor TFIIH complex subunit Pmh1	4	E	CC			2.23529							0.00776168	76	13	0.0157743			34	15	13	4	1
pmk1	SPBC119.08	MAP kinase Pmk1	32	V	CY, P	1	4		0.0585926	15	8	0.0047357	64	5				0.0148983	15	16		12	6	5	8
pmo25	SPAC1834.06c	mo25 family protein Pmo25	4	E	CC, CY, P	0.865672	1.19753	1.3211	0.0012595	58	3	0	97	1	0	288	2	0.00023795	67	81	218	3	2	1	3
pob1	SPBC1289.04c	Boi family protein	3	E	CY, P	0.810811	1.03191		0.000292117	60	3	0	97	1				3.67043e-05	74	94		3	0	1	3
pof1	SPAC57A10.05c	F-box/WD repeat protein protein Pof1	3	E	CC			0.930233							0.00381745	120	6	0.0029269			129	6	6	1	1
pof3	SPCC338.16	F-box protein Pof3	7	V	CC			0.987288							0.000107063	233	2	9.19123e-05			236	2	2	1	0
pof6	SPCC18.04	F-box protein Pof6	2	V	CY													0				1	1	1	0
pol1	SPAC3H5.06c	DNA polymerase alpha catalytic subunit	22	E	CC			0.9375							0.0112834	60	26	0.00867945			64	26	26	0	0
pom1	SPAC2F7.03c	DYRK family protein kinase Pom1	27	V	CC, CY, P	0.909091	0.8	7.07692	0.0815444	10	9	0.0900244	8	11	0.000933784	184	4	0.0178974	11	10	26	14	4	11	9
pop1	SPBC1718.01	cullin 1 adaptor protein Pop1	9	V	CC			0.966981							0.00037133	205	6	0.000268778			212	6	6	1	0
pop2	SPAC4D7.03	F-box/WD repeat protein Pop2	9	V	CC			0.945055							0.00123079	172	7	0.000804197			182	7	7	1	0
ppa1	SPAC823.15	minor serine/threonine protein phosphatase Ppa1	7	V	CC			0.987903							2.75623e-05	245	2	2.61106e-05			248	2	2	1	1
ppa2	SPBC16H5.07c	serine/threonine protein phosphatase Ppa2	11	V	CC			0.632653							0.0196843	31	8	0.011961			49	8	8	3	4
ppb1	SPBP4H10.04	calcium-dependent serine/threonine protein phosphatase calcineurin, catalytic subunit Ppb1	8	V	CC, CY, P	2.25	0.833333	1.55172	0.0319965	27	6	0.0804965	10	13	0.0132787	45	10	0.0176158	12	12	29	16	10	13	6
ppc89	SPAC4H3.11c	spindle pole body protein Ppc89	1	E	CC, CY		1.38571	0.903743				0	97	2	0.00131756	169	4	0.000742205		70	187	4	4	2	1
ppe1	SPCC1739.12	serine/threonine protein phosphatase Ppe1	15	E	CC, P	0.969697		1.06604	0.0247119	32	4				0.0042669	113	6	0.00460323	33		106	8	6	2	4
ppk11	SPAC2C4.14c	PAK-related kinase Ppk11	1	V	P	0.709677			0.0097748	44	4							0.00037661	62			4	3	4	4
pre10	SPCC1795.04c	20S proteasome component alpha 7, Pre10	0	E	CC			0.980695							1.24001e-06	254	9	6.83972e-07			259	9	9	0	0
pre3	SPBC4C3.10c	20S proteasome component beta 1 Pre3	0	E	CC			0.964286							0.00295484	135	16	0.00231457			140	16	16	0	0
pre6	SPBC106.16	20S proteasome component alpha 4 Pre6	1	V	CC			0.948837							0.000414976	204	11	0.00026114			215	11	11	0	0
pre8	SPCC1442.06	20S proteasome component alpha 2, Pre8	0	E	CC			1.01914							0.000303582	213	14	0.000279836			209	14	14	0	0
prp4	SPCC777.14	serine/threonine protein kinase Prp4	14	E	CC			1							0	288	1	0			288	1	1	0	0
psl1	SPBC20F10.10	cyclin pho85 family	0	V	CC			1							0	288	1	0			288	1	1	0	0
ptb1	SPAC167.02	geranylgeranyltransferase II beta subunit Ptb1	2	E	CC			1							0	288	1	0			288	1	1	0	0
pts1	SPAC4A8.13c	20S proteasome component beta 5	2	E	CC			0.970443							0.000474914	197	17	0.000412753			203	17	17	0	0
pub1	SPAC11G7.02	HECT-type ubiquitin-protein ligase E3 Pub1	8	V	CC			0.982456							0.000161586	224	4	0.000128759			228	4	4	1	2
puc1	SPBC19F5.01c	cyclin Puc1	10	V	CC			0.974468							0.000136055	229	6	0.000102073			235	6	6	0	0
pup1	SPAC23D3.07	20S proteasome component beta 2	0	E	CC			0.963768							0.00298249	133	18	0.00232982			138	18	18	0	0
pup2	SPAC323.02c	20S proteasome component alpha 5, Pup2	0	E	CC			0.99537							0.000266368	215	13	0.000247986			216	13	13	0	0
pyk1	SPAC4H3.10c	pyruvate kinase	0	E	CC			1.09449							0.00278938	139	10	0.00304153			127	11	10	1	0
pyp1	SPAC26F1.10c	tyrosine phosphatase Pyp1	23	V	CC			1.81319							0.00145008	165	7	0.00516253			91	9	7	1	4
pyp2	SPAC19D5.01	tyrosine phosphatase Pyp2	19	V	CC			1							0	288	5	0			288	5	5	0	2
pyp3	SPAC11E3.09	protein-tyrosine phosphatase Pyp3	6	V	CC			1							0	288	2	0			288	2	2	0	0
rad1	SPAC1952.07	checkpoint clamp complex protein Rad1	107	V	CC			0.863636							0.0289266	19	25	0.0219841			22	25	25	0	3
rad17	SPAC14C4.13	RFC related checkpoint protein Rad17	63	V	CC			0.955128							0.00208035	149	17	0.00159848			156	17	17	0	0
rad24	SPAC8E11.02c	14-3-3 protein Rad24	49	V	CC, CY		2.02083	0.681818				0	97	1	0.00782447	75	11	0.00446465		48	110	11	11	1	1
rad25	SPAC17A2.13c	14-3-3 protein Rad25	14	V	CC			0.860825							0.00139016	167	4	0.00060161			194	4	4	1	0
rad26	SPAC9E9.08	ATRIP, ATR checkpoint kinase regulatory subunit Rad26	57	V	CC			1.71084							0.00260463	142	14	0.00589966			83	15	14	1	1
rad3	SPBC216.05	ATR checkpoint kinase Rad3	147	V	CC			0.857143							0.0305244	18	33	0.0230648			21	33	33	0	1
rad31	SPAC4C5.04	SUMO E1-like activator enzyme Rad31	7	V	CC			1.01905							0.000271517	214	4	0.000276031			210	4	4	0	1
rad32	SPAC13C5.07	Rad32 nuclease	47	V	CC			0.955882							0.000659806	195	6	0.00040976			204	6	6	0	0
rad4	SPAC23C4.18c	BRCT domain protein Rad4	62	E	CC			1.03333							0.0105604	62	16	0.00938571			60	16	16	2	0
rad50	SPAC1556.01c	DNA repair protein Rad50	49	V	CC			0.951965							0.000199465	218	5	0.000115851			229	5	5	0	0
rad60	SPBC1921.02	DNA repair protein Rad60	15	E	CC			0.865922							0.00175972	155	8	0.00100283			179	8	8	0	0
rad9	SPAC664.07c	checkpoint clamp complex protein Rad9	120	V	CC			0.870588							0.00783313	74	13	0.00528607			85	13	13	1	1
rae1	SPBC16A3.05c	RNA export factor, nucleoporin Rae1	22	E	CC			1							0	288	1	0			288	1	1	0	0
ran1	SPBC19C2.05	serine/threonine protein kinase Ran1	71	E	CC			0.666667							0.0195015	32	15	0.0124511			48	15	15	5	2
ras1	SPAC17H9.09c	GTPase Ras1	83	V	CC, CY, P	1.89286	0.484848	1.42308	0.00263198	53	5	0.0590383	16	8	0.00460551	111	8	0.00704264	28	33	78	12	8	8	5
rax2	SPAC6F6.06c	cell polarity factor Rax2	1	V	P	0.907407			0	73.5	1							0	81			1	1	1	1
red1	SPAC1006.03c	RNA elimination defective protein Red1	9	V	CC			1							0	288	1	0			288	1	1	1	0
rem1	SPBC16E9.17c	meiosis-specific cyclin Rem1	4	V	CC			0.982906							0.000134667	230	8	0.000103752			234	8	8	0	0
res1	SPBC725.16	MBF transcription factor complex subunit Res1	26	E	CC			0.952174							0.000178628	219	4	0.000113753			230	4	4	0	0
rfc2	SPAC23D3.02	DNA replication factor C complex subunit Rfc2	7	E	CC			0.928251							0.000340144	207	13	0.000199682			223	13	13	0	0
rfc3	SPAC27E2.10c	DNA replication factor C complex subunit Rfc3	4	E	CC			0.96							0.00024194	216	12	0.000146209			225	12	12	0	0
rfp1	SPAC19A8.10	SUMO-targeted ubiquitin-protein ligase subunit Rfp1	3	V	CC			0.818182							0.00787949	72	6	0.00521594			88	6	6	1	0
rfp2	SPAC343.18	SUMO-targeted ubiquitin-protein ligase subunit Rfp2	3	V	CC			1.02717							0.000785824	189	3	0.000776344			184	3	3	1	0
rga1	SPBC3F6.05	Rho-type GTPase activating protein Rga1	3	V	CY, P	0.711864	0.791667		0.0107171	42	4	0.00720704	57	3				0.000513505	59	72		4	1	3	4
rga8	SPAC13A11.01c	Rho-type GTPase activating protein Rga8	1	V	P	0.907407			0	73.5	2							0	81			2	1	2	2
rgf1	SPCC645.07	RhoGEF for Rho1, Rgf1	6	V	P	0.27907			0.0694144	12	5							0.00207768	43			7	1	6	5
rgf3	SPCC645.06c	RhoGEF Rgf3	3	E	CY		0.679245					0.0228901	36	4				0.0028134		53		5	0	4	4
rhb1	SPBC428.16c	Rheb GTPase Rhb1	10	E	CC			0.401515							0.0125389	53	2	0.00281055			132	2	2	0	0
rho1	SPAC1F7.04	Rho family GTPase Rho1	47	V	CY, P	0.708333	1.55556		0.0501019	17	9	0.0199296	42	6				0.00866604	24	27		11	2	6	9
rho2	SPAC16.01	Rho family GTPase Rho2	13	V	P	0.980769			0.00310259	51	3							0.00121258	52			4	2	1	3
rho3	SPAC23C4.08	Rho family GTPase Rho3	9	V	CY, P	0.936508	0.828947		0.000452403	59	2	0.00601121	63	3				0.000346683	63	76		4	1	3	2
rho4	SPAC16A10.04	Rho family GTPase Rho4	5	V	CY, P	9.1875	2.42857		0	73.5	2	0.0589562	17	4				0.024876	8	7		5	1	4	2
rhp18	SPBC1734.06	Rad18 homolog Rhp18	5	V	CC			0.798507							0.00485822	107	8	0.00275012			134	8	8	0	0
rhp23	SPBC2D10.12	Rad23 homolog Rhp23	12	V	CC			0.904762							0.0161795	38	10	0.0137943			42	10	10	0	0
rlc1	SPAC926.03	myosin II regulatory light chain Rlc1	9	V	CY		0.937198					0	97	3				0		103.5		3	0	3	0
rng2	SPAC4F8.13c	IQGAP	12	E	CY		1.19672					0.00315689	73	6				0.00139506		61		7	2	6	3
rng3	SPCC613.04c	UCS-domain protein Rng3	11	E	CY		0.872093					0.00206076	75	4				0.000155695		86		4	0	4	2
rpb4	SPBC337.14	DNA-directed RNA polymerase II complex subunit Rpb4	16	E	CY		1.17949					0.0181818	46	2				0.00525849		39		9	8	2	0
rpc40	SPBC1289.07c	DNA-directed RNA polymerase I and III subunit Rpc40	4	E	CC			0.647619							0.00920987	68	7	0.00462569			105	7	7	0	0
rpn10	SPAC637.10c	19S proteasome regulatory subunit Rpn10	10	V	CC			0.916667							0.0417135	11	27	0.0357294			12	27	27	0	0
rpn11	SPAC31G5.13	19S proteasome regulatory subunit Rpn11	19	E	CC			0.727273							0.0242345	24	32	0.0159695			33	32	32	0	0
rpn12	SPBC16G5.01	19S proteasome regulatory subunit Rpn12	7	E	CC			0.8							0.0781647	4	18	0.059217			5	18	18	0	0
rpn2	SPBC17D11.07c	19S proteasome regulatory subunit Rpn2	0	E	CC			0.948571							0.0014334	166	13	0.00109151			175	13	13	0	0
rpn3	SPBC119.01	19S proteasome regulatory subunit Rpn3	3	E	CC			0.954774							0.000769661	190	16	0.000527423			199	16	16	0	0
rpn501	SPAC1420.03	19S proteasome regulatory subunit Rpn501	3	V	CC			1							0	288	4	0			288	4	4	0	0
rpn502	SPAPB8E5.02c	19S proteasome regulatory subunit Rpn502	3	V	CC			1							0	288	4	0			288	4	4	0	0
rpn6	SPAC23G3.11	19S proteasome regulatory subunit Rpn6	0	E	CC			0.947368							0.00223135	144	17	0.00173091			152	17	17	0	0
rpn7	SPBC582.07c	19S proteasome regulatory subunit Rpn7	1	E	CC			0.857143							0.00975119	66	30	0.0072275			77	30	30	0	0
rpn8	SPCC1682.10	19S proteasome regulatory subunit Rpn8	0	E	CC			0.912698							0.00409991	115	20	0.00307153			126	20	20	0	0
rpn9	SPAC607.05	19S proteasome regulatory subunit Rpn9	2	E	CC			0.960784							0.00211191	147	14	0.00168486			153	14	14	0	0
rpt1	SPBC16C6.07c	19S proteasome regulatory subunit Rpt1	2	E	CC			1							0	288	5	0			288	5	5	0	0
rpt2	SPBC4.07c	19S proteasome regulatory subunit Rpt2	18	E	CC			0.974138							0.00015683	226	12	0.000109895			232	12	12	0	0
rpt4	SPCC1682.16	19S proteasome regulatory subunit Rpt4	2	V	CC			1							0	288	5	0			288	5	5	0	0
rpt5	SPAC3A11.12c	19S proteasome regulatory subunit Rpt5	1	E	CC			1							0	288	6	0			288	6	6	0	0
rpt6	SPBC23G7.12c	19S proteasome regulatory subunit Rpt6	5	V	CC			1							0	288	10	0			288	10	10	0	0
rqh1	SPAC2G11.12	RecQ type DNA helicase Rqh1	63	V	CC			0.738462							0.0128424	48	14	0.0086712			65	14	14	0	0
rum1	SPBC32F12.09	CDK inhibitor Rum1	54	V	CC			0.727273							0.0142775	40	16	0.0108218			55	16	16	2	3
sad1	SPBC12D12.01	spindle pole body protein Sad1	24	E	CC			0.913793							0.0125389	53	3	0.00958077			58	4	3	2	1
sak1	SPAC3G9.14	transcriptional repressor Sak1	2	E	CC			0.938272							0.000136888	228	3	4.84679e-05			243	3	3	0	0
sal3	SPCC1840.03	karyopherin Sal3	2	V	CC			0.842105							0.0327684	16	9	0.0285515			19	10	9	0	1
scd1	SPAC16E8.09	RhoGEF Scd1	22	V	CC, CY, P	0.375	0.529412	7.38462	0.116867	6	12	0.0819259	9	10	0	288	3	0.0146099	16	17	39	14	3	10	12
scd2	SPAC22H10.07	scaffold protein Scd2	9	V	P	1.13043			0.00276133	52	5							0.00173989	46			6	3	6	5
sck2	SPAC22E12.14c	serine/threonine protein kinase Sck2	6	V	P	1.03521			0	73.5	2							5.09984e-05	71			3	2	0	2
scn1	SPAC688.13	TatD DNase family Scn1	3	V	CC			1							0	288	1	0			288	1	1	0	0
scw1	SPCC16C4.07	RNA-binding protein Scw1	3	V	CY		0.873563					0.00116961	76	9				0.000129818		87		9	9	9	1
sda1	SPBC106.14c	SDA1 family protein	0	E	CC			1							0	288	2	0			288	2	2	0	0
sds22	SPAC4A8.12c	protein phosphatase regulatory subunit Sds22	18	E	CC			0.968127							3.43365e-05	243	2	1.85582e-05			251	2	2	0	0
sds23	SPBC646.13	inducer of sexual development Sds23/Moc1	13	V	CC			0.965035							0.00284081	138	5	0.00212633			143	5	5	0	0
sec10	SPAC13F5.06c	exocyst complex subunit Sec10	0	E	CY		0.937198					0	97	3				0		103.5		3	0	3	0
sec6	SPCC1235.10c	exocyst complex subunit Sec6	3	E	CY		0.937198					0	97	3				0		103.5		3	0	3	0
sec8	SPCC970.09	exocyst complex subunit Sec8	8	E	CY		0.157895					0.11353	3	8				0.0124521		19		9	1	8	3
sep1	SPBC4C3.12	fork head transcription factor Sep1	23	V	CY		0.52381					0.0774622	11	5				0.0110128		21		9	5	5	1
set1	SPCC306.04c	histone lysine methyltransferase Set1	7	V	CC			0.912281							0.00540099	104	6	0.00407135			114	6	6	0	0
set9	SPCC4B3.12	histone lysine methyltransferase Set9	2	V	CC			0.965116							0.00715796	83	4	0.00526389			86	4	4	0	0
sfi1	SPBC8D2.05c	spindle pole body protein Sfi1	1	E	CC			1							0	288	1	0			288	1	1	0	0
sfr1	SPBC28F2.07	Swi five-dependent recombination repair protein Sfr1	17	V	CC			0.875							0.00177273	154	6	0.00108482			176	6	6	0	0
shk1	SPBC1604.14c	PAK-related kinase Shk1	30	E	CC, CY, P	1.33333	3.75	2.22222	0.138477	4	11	0.0643187	15	10	0.0270149	20	12	0.0391029	3	4	9	18	12	10	11
sid1	SPAC9G1.09	PAK-related GC kinase Sid1	16	E	CC, CY		0.921875	1.00578				0.00670229	59	9	0.00120378	174	8	0.00117432		64	173	10	8	9	2
sid2	SPAC24B11.11c	NDR kinase Sid2	26	E	CC, CY, P	1.90476	1.86957	0.767857	0.0136452	40	3	0.0194026	43	15	0.0133781	43	16	0.00987301	21	23	56	18	16	15	3
sid4	SPBC244.01c	SIN component scaffold protein Sid4	18	E	CC, CY		0.887097	1.01818				0.00963726	55	12	0.00138498	168	10	0.00128225		62	165	12	10	12	1
sin1	SPAPYUG7.02c	stress activated MAP kinase interacting protein Sin1	6	V	CC			1.22656							0.00172767	157	4	0.00295642			128	5	4	1	3
skb1	SPBC16H5.11c	type II protein arginine N-methyltransferase Skb1	11	V	CC, P	2.92308		0.83871	0.0194498	38	4				0.023113	26	6	0.0165595	13		31	7	6	3	4
skb15	SPCC16C4.08c	p21 activated protein kinase inhibitor Skb15	4	E	CC, CY		0.937198	1				0	97	2	0	288	2	0		103.5	288	2	2	2	2
skp1	SPBC409.05	SCF ubiquitin ligase complex subunit Skp1	30	E	CC, CY			1.56818							0.00901486	69	11	0.013232			44	13	11	2	1
slm9	SPBC15D4.03	hira protein Slm9	7	V	CC			0.915966							0.00469408	109	6	0.00344604			119	6	6	1	2
slp1	SPAC821.08c	sleepy homolog Slp1	36	E	CC			0.73913							0.0305951	17	30	0.0196962			23	34	30	5	5
slx8	SPBC3D6.11c	SUMO-targeted ubiquitin-protein ligase E3 Slx8	2	E	CC			1							0	288	2	0			288	2	2	0	0
smd3	SPBC19C2.14	Sm snRNP core protein Smd3	0	V	CC			0.898305							0.0125389	53	2	0.00953682			59	3	2	1	1
SPAC13C5.01c	SPAC13C5.01c	20S proteasome component alpha 3	0	V	CC			0.980695							1.24001e-06	254	12	6.83972e-07			259	12	12	0	0
SPAC20G8.09c	SPAC20G8.09c	ribosome biogenesis ATPase	0	V	CC			0.819672							0.0126209	50	4	0.00937272			61	4	4	0	0
SPAC31A2.04c	SPAC31A2.04c	20S proteasome component beta 4	0	E	CC			0.931298							0.00375434	122	24	0.00282852			131	24	24	0	0
SPAC6G10.04c	SPAC6G10.04c	20S proteasome component alpha 6 subunit Pre5	0	E	CC			0.976471							1.00578e-05	249	13	5.54777e-06			255	13	13	0	0
SPBC577.10	SPBC577.10	20S proteasome component beta 7	0	V	CC			0.948905							0.0030158	130	19	0.0023482			137	19	19	0	0
SPBC646.16	SPBC646.16	20S proteasome component alpha 1	0	E	CC			0.980695							1.24001e-06	254	12	6.83972e-07			259	12	12	0	0
SPCC18B5.06	SPCC18B5.06	translation release factor eRF1 family protein	0	V	CC			1							0	288	1	0			288	1	1	0	0
spd1	SPAC29B12.03	ribonucleotide reductase	13	V	CC			0.887097							0.00469207	110	7	0.00319935			124	7	7	0	0
spg1	SPAC1565.06c	GTPase Spg1	25	V	CC, CY		1.35714	0.636364				0.0221615	38	17	0.0138549	42	17	0.00864537		28	66	19	17	17	2
spi1	SPBC1289.03c	Ran GTPase Spi1	17	E	CC			1.01732							9.06919e-05	235	3	0.000111375			231	3	3	0	1
spk1	SPAC31G5.09c	MAP kinase Spk1	16	V	CC			0.780591							0.000920895	185	2	8.70971e-05			237	3	2	1	1
spn1	SPAC4F10.11	septin Spn1	2	V	CY		1.08989					0.0178482	48.5	4				0.00465101		44.5		4	0	4	0
spn2	SPAC821.06	septin Spn2	2	V	CY		0.937198					0	97	3				0		103.5		3	0	3	0
spn3	SPBC16A3.01	septin Spn3	2	V	CY		0.937198					0	97	3				0		103.5		3	0	3	0
spn4	SPAC9G1.11c	septin Spn4	2	V	CY		1.08989					0.0178482	48.5	4				0.00465101		44.5		4	0	4	0
spp1	SPAC6B12.10c	DNA primase catalytic subunit Spp1	5	E	CC			0.863248							0.00546477	101	23	0.00357493			117	23	23	0	1
spp2	SPBC17D11.06	DNA primase large subunit Spp2	2	E	CC			0.931677							0.00204299	150	19	0.00140845			161	19	19	0	0
srb10	SPAC23H4.17c	cyclin-dependent protein Srb mediator subunit kinase Srb10	16	V	P													0				2	1	1	0
srb11	SPBC12D12.06	cyclin CycC, Srb mediator subunit Srb11	2	V	CC													0				2	0	1	1
srk1	SPCC1322.08	MAPK-activated protein kinase Srk1	14	V	CC			0.985366							0.000422119	202	6	0.000333166			205	6	6	1	3
srw1	SPAC144.13c	CDK inhibitor Srw1	22	V	CC			0.578947							0.0264449	22	23	0.0147269			38	23	23	1	1
ssl3	SPAC1687.18c	cohesin loading factor Ssl3	3	E	CC			0.970711							0.000125644	232	2	6.93037e-05			239	2	2	0	0
ssm4	SPAC27D7.13c	p150-Glued	4	V	P	1.93421			0	73.5	3							0.00344063	38			6	4	1	3
ssp2	SPCC74.03c	serine/threonine protein kinase Ssp2	4	V	P	3.86842			0	73.5	1							0.0112851	19			3	2	0	1
stg1	SPAC4F8.10c	SM22/transgelin-like actin modulating protein Stg1	1	V	CC, CY		0.937198					0	97	4				0		103.5		4	0	4	3
stp1	SPAC1071.12c	dual specificity phosphatase Stp1	9	V	CC			1							0	288	1	0			288	1	1	0	0
sts5	SPCC16C4.09	RNB-like protein	5	V	P	2.77778			0.0378998	25	5							0.0225529	9			9	7	2	5
sty1	SPAC24B11.06c	MAP kinase Sty1	159	V	CC, P	1.14286		1.7	0.0939676	8	7				0.0192095	34	17	0.0257977	7		20	21	17	1	7
suc1	SPBC1734.14c	cyclin-dependent protein kinase regulatory subunit Suc1	107	E	CC			0.9375							0.00650311	90	6	0.00485812			96	6	6	0	0
suc22	SPBC25D12.04	ribonucleotide reductase small subunit Suc22	11	E	CC			0.957082							0.000165187	223	5	0.000105983			233	5	5	0	0
sum2	SPBC800.09	G2/M transition checkpoint protein Sum2	0	E	CC			1							0	288	1	0			288	1	1	1	0
swi1	SPBC216.06c	replication fork protection complex subunit Swi1	32	V	CC			0.965174							0.000694782	194	11	0.000471848			201	11	11	0	0
taf73	SPBC15D4.14	transcription factor TFIID complex subunit Taf5-like	1	E	CC			1							0	288	3	0			288	4	3	1	0
taz1	SPAC16A10.07c	human TRF ortholog Taz1	73	V	CC			0.934579							0.00604728	100	9	0.00456389			107	9	9	0	0
tea1	SPCC1223.06	cell end marker Tea1	44	V	CC, CY, P	0.3	3.55556	5.72	0.169885	3	15	0.027005	32	7	0.00252658	143	7	0.0185889	10	9	25	18	7	7	15
tea2	SPBC1604.20c	kinesin-like protein Tea2	12	V	P	0.833333			0.00568166	50	4							0.000505583	60			6	3	1	4
tea3	SPAC6G10.02c	cell end marker Tea3	4	V	CY, P	0.823529	1.14118		0.00199524	56	3	0	97	2				0.000219185	68	85		3	2	2	3
tea4	SPBC1706.01	tip elongation aberrant protein Tea4	15	V	P	0.62069			0.0218064	36	5							0.000583689	58			5	3	2	5
tel1	SPCC23B6.03c	ATM checkpoint kinase	22	V	CC			0.945455							0.000339582	208	7	0.000232024			220	7	7	0	0
tel2	SPAC458.03	Tel2/Rad-5/Clk-2 family protein Tel2	6	E	CC			0.980676							0.000421635	203	3	0.000305825			207	4	3	0	1
tif211	SPAC3G9.09c	translation initiation factor eIF2 alpha subunit	0	E	CC			0.931034							0.00628931	94.5	2	0.0046729			101.5	2	2	0	0
tip1	SPAC3C7.12	CLIP170 family protein Tip1	22	V	P	0.777778			0.0452891	21	7							0.00778524	27			10	5	3	7
tip41	SPCC4B3.16	TIP41-like type 2a phosphatase regulator Tip41	1	V	CC			1							0	288	1	0			288	1	1	0	0
top2	SPBC1A4.03c	DNA topoisomerase II	21	E	CC			0.96							0.000710387	192	4	0.000482528			200	4	4	1	0
tor2	SPBC216.07c	phosphatidylinositol kinase Tor2	25	E	CC			0.622222							0.0223541	28	7	0.0132061			45	9	7	0	2
tra1	SPBP16F5.03c	SAGA complex phosphatidylinositol pseudokinase Tra1	6	V	CC			0.918239							0.00214338	146	3	0.00146376			159	3	3	1	0
tsc2	SPAC630.13c	tuberin	14	V	CC			0.964286							0.00628931	94.5	2	0.00483738			98	3	2	0	1
uba3	SPAC24H6.12c	NEDD8 activating enzyme	1	E	CC			1.01058							0.000760661	191	2	0.000673578			189	2	2	0	1
ubc11	SPCC1259.15c	ubiquitin conjugating enzyme E2-C, Ubc11	5	E	CC			1							0	288	1	0			288	1	1	0	0
wee1	SPCC18B5.03	M phase inhibitor protein kinase Wee1	204	V	CC, P	2		1.5	0.171007	2	10				0.114655	3	44	0.109014	1		2	50	44	13	10
win1	SPAC1006.09	MAP kinase kinase kinase Win1	16	V	CC, P	1		1.28814	0.0216573	37	5				0.00194965	152	5	0.00357025	37		118	7	5	1	5
wis1	SPBC409.07c	MAP kinase kinase Wis1	66	V	CC, P	0.769231		1.28986	0.0458436	20	7				0.00650311	89	14	0.00806359	26		69	16	14	1	7
wis4	SPAC9G1.02	MAP kinase kinase kinase Wis4	16	V	CC, P	1.05		1.00442	0	73.5	3				0.0001536	227	4	0.00013168	70		226	5	4	1	3
wos2	SPAC9E9.13	p23 homolog, predicted co-chaperone Wos2	4	V	CC			0.967347							6.66182e-05	237	4	3.83626e-05			245	4	4	0	1
wsp1	SPAC4F10.15c	WASp homolog	7	V	CC, CY, P	0.638298	0.677966	0.625828	0.0252328	30	4	0.0215744	40	4	0.00628931	94.5	2	0.00173163	47	59	151	6	2	4	4
ypt3	SPAC18G6.03	GTPase Ypt3	14	E	CY		0.937198					0	97	1				0		103.5		1	1	1	1
zfs1	SPBC1718.07c	CCCH tandem zinc finger protein, human Tristetraprolin homolog Zfs1, involved in mRNA catabolism	8	V	CC, CY		1.08333	0.560976				0.0218275	39	9	0.013161	46	12	0.00631253		36	82	12	12	9	3
mug1	SPCC11E10.03	dynactin complex subunit, dynamitin	0	V	P
arp1	SPBC1347.12	centractin family actin-like protein Arp1	0	V	P
sks2	SPBC1709.05	heat shock protein, ribosome associated molecular chaperone Sks2	3	V	CC
psd1	SPBC16E9.18	phosphatidylserine decarboxylase Psd1	1	V	CC, CY, P
spt8	SPBC14C8.17c	SAGA complex subunit Spt8	4	V	CY
rtn1	SPBC31A8.01c	reticulon-like protein Rtn1	2	V	CC, CY
vps11	SPAC823.12	HOPs complex subunit Pep5/Vps11	0	V	CC
cyk3	SPAC9G1.06c	cytokinesis protein Cyk3	0	V	CY
kms2	SPBC947.12	spindle pole body protein Kms2	2	E	CC
psd3	SPAC31G5.15	phosphatidylserine decarboxylase Psd3	1	V	CC, CY, P
SPBC1773.01	SPBC1773.01	striatin homolog	0	V	CC
SPBP22H7.03	SPBP22H7.03	beta-glucan synthesis-associated protein	0	E	CY
aah3	SPCC63.02c	alpha-amylase homolog Aah3	2	V	P
ada2	SPCC24B10.08c	SAGA complex subunit Ada2	2	V	CC
tts1	SPBC1539.04	tetra spanning protein 1, Tts1	0	V	CY
arf6	SPBC1539.08	ADP-ribosylation factor, Arf family Arf6	2	V	P
brr6	SPAC8F11.06	nuclear envelope protein Brr6/Brl1	2	E	CC
map3	SPAC3F10.10c	pheromone M-factor receptor Map3	6	V	CC
aah2	SPAC23D3.14c	alpha-amylase homolog Aah2	0	V	P
rga5	SPBC17F3.01c	Rho-type GTPase activating protein Rga5	1	V	P
pdp1	SPBC29A3.13	PWWP domain protein Pdp1	1	V	CC
syb1	SPAC6G9.11	SNAP receptor, synaptobrevin family	7	E	CY
SPBC776.06c	SPBC776.06c	Arf3/6 docking factor	0	V	P
rsp1	SPBC11B10.05c	random septum position protein Rsp1	1	V	CY, P
spo12	SPAC3F10.15c	Spo12 family protein	5	V	CC
ppk14	SPAC4G8.05	serine/threonine protein kinase Ppk14	0	V	P
tbc1	SPAC328.08c	tubulin specific chaperone cofactor C Tbc1	0	E	CY
ucp3	SPBC21D10.05c	GTPase activating protein Ucp3	1	E	CC
SPCC16C4.19	SPCC16C4.19	RNase MRP subunit	0	E	CC
gas1	SPAC19B12.02c	cell wall protein Gas1, 1,3-beta-glucanosyltransferase	3	E	P
fps1	SPAC6F12.13c	geranyltranstransferase Fps1	2	E	CC
amt2	SPAC664.14	ammonium transporter Amt2	1	V	P
ulp1	SPBC19G7.09	SUMO deconjugating enzyme Ulp1	1	V	CC
amt3	SPAC2E1P3.02c	ammonium transporter Amt3	1	V	P
spo20	SPAC3H8.10	sec14 cytosolic factor family Sec14	8	V	CY
SPAC1F3.03	SPAC1F3.03	Lgl family protein	0	V	P
cbf11	SPCC736.08	CBF1/Su	1	V	CY
msd1	SPBC13E7.06	mitotic-spindle disanchored Msd1	2	V	CC
fas2	SPAC4A8.11c	fatty acid synthase alpha subunit Lsd1	11	E	CC
ppk24	SPBC21.07c	serine/threonine protein kinase Ppk24	0	V	P
mmi1	SPCC736.12c	YTH family RNA binding protein Mmi1	9	E	CC
bot1	SPBC14C8.16c	mitochondrial ribosomal protein subunit S35	1	V	P
oca3	SPBC15C4.01c	TPR repeat protein Oca3/ ER membrane protein complex Ecm2	0	V	CC
amt1	SPCPB1C11.01	ammonium transporter Amt1	3	V	P
ppr3	SPBC19G7.07c	mitochondrial PPR repeat protein Ppr3	0	V	CC
SPAC343.17c	SPAC343.17c	WD repeat protein, human WDR70 family	0	E	P
wpl1	SPBC428.17c	Wings apart-like homolog Wpl1	2	V	CC
SPAC4F10.04	SPAC4F10.04	protein phosphatase type 2A, intrinsic regulator	1	V	CC
SPAC3G9.05	SPAC3G9.05	GTPase activating protein	0	V	P
SPAC637.13c	SPAC637.13c	cytoskeletal signaling protein	0	V	P
SPAC1296.05c	SPAC1296.05c	cyclin L family cyclin	0	V	CC
SPCC757.12	SPCC757.12	alpha-amylase homolog	0	V	P
alm1	SPAC1486.04c	medial ring protein Alm1	1	V	CY
SPAP27G11.03	SPAP27G11.03	D123 family protein	0	E	CC
cki2	SPBP35G2.05c	serine/threonine protein kinase Cki2	2	V	P
wis2	SPAC1B3.03c	cyclophilin family peptidyl-prolyl cis-trans isomerase Wis2	4	V	CC
fnx1	SPBC12C2.13c	vacuolar membrane amino acid uptake transporter Fnx1	4	V	CC
ppk23	SPBC18H10.15	serine/threonine protein kinase Ppk23	0	V	P
zpr1	SPAC15A10.04c	EF-1 alpha binding zinc finger protein Zpr1	3	E	CC
meu7	SPBC16A3.13	alpha-amylase homolog Aah4	0	V	P
nap1	SPCC364.06	nucleosome assembly protein Nap1	4	V	CC
whi5	SPBC800.02	cell cycle transcriptional repressor Whi5	0	V	CC
sec13	SPBC215.15	COPII-coated vesicle component Sec13	2	V	CY
ppk34	SPCC1919.01	serine/threonine protein kinase Ppk34	0	V	P
SPCC1442.02	SPCC1442.02	central kinetochore associated family protein	0	V	CC
mug134	SPAC10F6.16	mRNA stability protein Igo1	0	V	CC
SPAC10F6.10	SPAC10F6.10	protein kinase, RIO family	0	E	CC
adg3	SPCC18.01c	beta-glucosidase Adg3	1	V	CY
tbf1	SPBC19G7.13	DNA binding factor Trf1	15	E	CC
ctu1	SPBC2G5.03	cytosolic thiouridylase subunit Ctu1	1	V	P
ogm1	SPAC22A12.07c	protein O-mannosyltransferase Ogm1	2	V	CY
fic1	SPBC83.18c	C2 domain protein Fic1	1	V	CY
ssp1	SPCC297.03	serine/threonine protein kinase Ssp1	13	V	CC, P
smi1	SPBC30D10.17c	cell wall biosynthesis/ cell cycle regulator	2	E	CC
hcs1	SPAC4F8.14c	3-hydroxy-3-methylglutaryl-CoA synthase	19	E	CC
ppk16	SPAC890.03	serine/threonine protein kinase Ppk16	0	V	P
yop1	SPCC830.08c	ER membrane protein DP1/Yop1	0	V	CY
SPBC27.01c	SPBC27.01c	protein trafficking protein Pga2	0	E	CY
cmk1	SPACUNK12.02c	calcium/calmodulin-dependent protein kinase Cmk1	1	V	CC, P
btn1	SPAC607.09c	battenin CLN3 family protein	9	V	CC, CY
ppk6	SPAC1805.01c	serine/threonine protein kinase Ppk6	0	V	P
cps3	SPAC3A11.02	zinc finger protein Cps3	2	V	CC
uvi15	SPBC649.04	UV-induced protein Uvi15	5	V	CC
sec17	SPAC959.02	alpha SNAP	0	E	CC
SPBC887.09c	SPBC887.09c	leucine-rich repeat protein Sog2	0	E	CY
ppk15	SPAC823.03	serine/threonine protein kinase Ppk15	1	V	P
hrf1	SPBC25H2.06c	COPII-coated vesicle component Hrf1	0	E	CC
SPBC947.01	SPBC947.01	ATP-dependent microtubule severing protein	0	V	CY
gpi1	SPBC30D10.11	pig-Q	2	E	CY
ypt1	SPBC1703.10	GTPase Ypt1	12	E	CC
ppk21	SPBC1778.10c	serine/threonine protein kinase Ppk21	0	V	CY
hip4	SPBC947.08c	histone promoter control protein Hip4	3	V	CC
myo51	SPBC2D10.14c	myosin type V	6	V	CY
naa25	SPBC1215.02c	NatB N-acetyltransferase complex regulatory subunit Naa25	1	E	CC, CY
mac1	SPAC13G7.04c	membrane anchored protein Mac1	5	V	CY
mpg1	SPCC1906.01	mannose-1-phosphate guanyltransferase Mpg1	3	E	CC, CY
lcf1	SPBC18H10.02	long-chain-fatty-acid-CoA ligase Lcf1	2	V	CC
ypt5	SPAC6F6.15	GTPase Ypt5	3	E	CC
SPAC23G3.05c	SPAC23G3.05c	regulator of G-protein signaling	0	V	P
spo5	SPBC29A10.02	meiotic RNA-binding protein 1	5	V	CC
ogm4	SPBC16C6.09	protein O-mannosyltransferase Ogm4	2	E	CY
mug80	SPBC1D7.03	cyclin Clg1	0	V	CC
SPAPB1E7.04c	SPAPB1E7.04c	chitinase	0	V	CY
pps1	SPCC1442.12	phosphatidylserine synthase Pps1	1	E	CC, CY
lcf2	SPBP4H10.11c	long-chain-fatty-acid-CoA ligase	1	V	CC
mep33	SPBC28F2.02	mRNA export protein Mep33	0	V	CC
psd2	SPAC25B8.03	phosphatidylserine decarboxylase Psd2	1	V	CC, CY, P
pxl1	SPBC4F6.12	paxillin-like protein Pxl1	3	V	CC, CY
rrg1	SPCC338.11c	methyltransferase Rrg1	5	V	CC
ste13	SPBC776.09	ATP-dependent RNA helicase Ste13	3	V	CC
pmr1	SPBC31E1.02c	P-type ATPase, calcium transporting Pmr1	4	V	CY
ubc12	SPCC777.10c	NEDD8-conjugating enzyme Ubc12	0	V	CC
SPAC1093.03	SPAC1093.03	inositol polyphosphate phosphatase	0	V	P
uds1	SPBC27.04	septation protein Uds1	0	V	CY
dhp1	SPAC26A3.12c	5'-3' exoribonuclease Dhp1	5	E	CC
ppk2	SPAC12B10.14c	serine/threonine protein kinase Ppk2	0	V	P
SPAC4H3.13	SPAC4H3.13	transcriptional regulator Pcc1	0	V	P
rct1	SPBC17G9.05	RRM-containing cyclophilin regulating transcription Rct1	1	V	P
SPAPB21F2.02	SPAPB21F2.02	Dopey family protein	0	V	P
klp3	SPAC1834.07	kinesin-like protein Klp3	11	V	CY, P
cbf12	SPCC1223.13	CBF1/Su	1	V	CY
